# Supplementary material for: Molecular profiling of radical prostatectomy tissue from patients with no sign of progression identifies ERG as the strongest independent predictor of recurrence
Source: Oncotarget. 2019 Nov 5;10(60):6466–83. doi: 10.18632/oncotarget.27294 (PMC6849651; doi:10.18632/oncotarget.27294)
Supplement: Supplementary file 2 [file oncotarget-10-6466-s002.xlsx]

## Sheet: Sheet1
Supplementary Table 2: Sequence-specific probes designed for NanoString assay
No.	Genes	Accession	Target Region
1	AKT2	NM_001626.2	1450-1550
2	BRAF	NM_004333.3	565-665
3	CAV1	NM_001753.3	434-534
4	FAS	NM_152876.1	1740-1840
5	GATA1	NM_002049.2	1001-1101
6	HDAC1	NM_004964.2	785-885
7	HIF1A	NM_001530.2	1985-2085
8	HRAS	NM_005343.2	396-496
9	KRAS	NM_004985.3	1790-1890
10	MMP2	NM_001127891.1	1570-1670
11	MMP9	NM_004994.2	1530-1630
12	NOTCH1	NM_017617.3	735-835
13	NRAS	NM_002524.3	877-977
14	NUMA1	NM_006185.2	575-675
15	PIK3CA	NM_006218.2	2445-2545
16	RAF1	NM_002880.2	1990-2090
17	STAT1	NM_007315.2	205-305
18	STAT3	NM_139276.2	4535-4635
19	TP53	NM_000546.2	1330-1430
20	VEGFA	NM_001025366.1	1325-1425
21	VEGFR1	NM_002019.4	530-630
22	WNT1	NM_005430.2	350-450
23	EGFR	NM_201282.1	360-460
24	PDGFR	NM_002609.3	840-940
25	VEGFR	NM_002253.2	1420-1520
26	2019-10-04	NM_002701.4	1225-1325
27	SOX2	NM_003106.2	151-251
28	KLF4	NM_004235.4	1980-2080
29	AKT1	NM_005163.2	1772-1872
30	SPINK1	NM_003122.2	65-165
31	EZH2	NM_004456.3	190-290
32	MUC1	NM_002456.5	785-885
33	HSP27	NM_001540.3	374-474
34	JAG1	NM_000214.2	915-1015
35	PTEN	NM_000314.3	1675-1775
36	PTENP1	NR_023917.1	3664-3764
37	SMAD4	NM_005359.3	1370-1470
38	CCND1	NM_053056.2	690-790
39	SPP1	NM_000582.2	760-860
40	AR	NM_001011645.1	810-910
41	C-MYC	NM_002467.3	1610-1710
42	NCOA2	NM_006540.2	1045-1145
43	CAMK2N1	NM_018584.5	85-185
44	MAOA	NM_000240.3	1548-1648
45	COL3A1	NM_000090.3	180-280
46	COL1A1	NM_000088.3	5210-5310
47	STAG2	NM_001042749.1	4040-4140
48	ZEB1	NM_001128128.1	1450-1550
49	PARP1	NM_001618.3	3016-3116
50	TFF3	NM_003226.3	585-685
51	TOP2A	NM_001067.2	5376-5476
52	FZD4	NM_012193.2	7130-7230
53	CXCR4	NM_003467.2	1335-1435
54	ERG (Pan)	NM_182918.3	697-797
55	ERG1/ERG2/ERG3	NM_004449.4	1307-1407
56	ERG8	ENST00000468474.1	1049-1149
57	ETV1	NM_004956.4	1719-1819
58	ETV4	NM_001079675.1	1535-1635
59	ETV5	NM_004454.2	2745-2845
60	EPC1	NM_025209.2	1615-1715
61	EPC2	NM_015630.3	2010-2110
62	AMACR	NM_014324.4	2145-2245
63	PCA3	NR_015342.1	2645-2745
64	CACNA1D	NM_000720.2	5195-5295
65	BICD1	NM_001003398.1	615-715
66	HOXC6	NM_153693.3	570-670
67	NPY	NM_000905.2	270-370
68	PSGR	NM_030774.2	360-460
69	PSGR2	NM_152430.3	186-286
70	CLDN8	NM_199328.2	805-905
71	FOLH1 (PSMA)	NM_004476.1	695-795
72	TMEFF2	NM_016192.2	1460-1560
73	PCGEM1	NR_002769.1	201-301
74	SPARC	NM_003118.2	910-1010
75	HPGD	NM_001145816.2	96-196
76	PLA2G7	NM_005084.3	255-355
77	MYO6	NM_004999.3	6655-6755
78	CRISP3	NM_006061.1	700-800
79	TWIST1	NM_000474.3	35-135
80	GGT1	NM_001032364.2	214-314
81	LTF	NM_002343.2	590-690
82	MSMB	NM_002443.2	295-395
83	NEFH	NM_021076.3	1350-1450
84	GSTP1	NM_000852.2	415-515
85	EVA1	NM_144765.1	315-415
86	STAG1	NM_005862.2	3700-3800
87	PMEPA1	NM_020182.3	3710-3810
88	NKX3-1	NR_046072.1	706-806
89	KLK3 (PSA)	NM_001030048.1	16-116
90	ODC1	NM_002539.1	950-1050
91	AMD1	NM_001634.4	810-910
92	HOXB13	NM_006361.5	1220-1320
93	KLK-2	NM_005551.3	1820-1920
94	ACPP (PAP)	NM_001099.2	930-1030
95	KLK4 (Prostase/KLK-L1)	NM_004917.3	410-510
96	PSCA	NM_005672.3	255-355
97	TMPRSS2	NM_005656.2	1290-1390
98	SPDEF (PDEF)	NM_012391.1	1335-1435
99	ESE3	NM_012153.3	1394-1494
100	FLI1	NM_001167681.2	3700-3800
101	ETS 1	NM_005238.3	4625-4725
102	ETS 2	NM_005239.4	1175-1275
103	KRT18	NM_000224.2	840-940
104	KRT5	NM_000424.2	130-230
105	VIM	NM_003380.2	694-794
106	ALCAM	NM_001627.3	789-889
107	B2M	NM_004048.2	25-125
108	HPRT1	NM_000194.1	240-340
109	RPL13A	NM_012423.2	720-820
110	ACTB	NM_001101.2	1010-1110
111	GAPDH	NM_002046.3	972-1072
112	GUSB	NM_000181.1	1350-1450
113	TUBB	NM_178014.2	320-420
114	PGK1	NM_000291.2	1030-1130
115	CLTC	NM_004859.2	290-390
116	RPL27	NM_000988.3	23-123
117	RPS13	NM_001017.2	331-431
118	ANXA2	NM_001002858.2	1483-1583
119	SPRY1	NM_005841.1	810-910
120	SPRY2	NM_005842.2	85-185
121	AURKA	NM_003600.2	405-505
122	MYCN	NM_005378.4	1545-1645
123	CHD1	NM_001270.2	3635-3735
124	POSTN	NM_001135935.1	910-1010
125	T1-E4	Fusion_0120.1	0-100
126	T1-E2	TMP_ERG_001.1	32-132
127	T4-E4	Fusion_0127.1	0-100
128	T4-E5	Fusion_0128.1	20-120
129	T5-E4	Fusion_0129.1	0-100
130	T5-E5	Fusion_0130.1	20-120
131	T1-E5	TMP_ERG_004.1	28-128
132	T2-E5	TMP_ERG_007.1	28-128
133	T1-E3	TMP_ERG_002.1	34-134
134	T2-E2	TMP_ERG_005.1	32-132
135	T2-E4	Fusion_0124.1	0-100
136	T3-E4	Fusion_0126.1	5-105
137	(HERPUD1)1-E4	Fusion_0109.1	0-100
138	(SLC45A3)1-E4	Fusion_0115.1	0-100
139	(NDRG1)1-E4	Fusion_0112.1	0-100
140	SLC45A3 - BRAF	Fusion_0114.1	0-100
141	AGTRAP - BRAF	Fusion_0102.1	0-100
142	T1-(ETV4)2	Fusion_0132.1	0-100
143	T3-(ETV5)2	Fusion_0133.1	5-105
144	(C15orf21)2-(ETV1)6	Fusion_0103.1	0-100
145	(HNRPA2B1)1-(ETV1)2	Fusion_0110.1	0-100
146	(FLJ35294)-(ETV1)5	Fusion_0108.1	0-100
147	(ACSL3)3-(ETV1)6	Fusion_0101.1	0-100
148	(DDX5)2-ETV4)5	Fusion_0105.1	0-100
149	(CANT1)1-(ETV4)5	Fusion_0104.1	0-100
150	(KLK2)1-(ETV4)4	Fusion_0111.1	0-100
151	(SLC45A3)1-(ETV5)8	Fusion_0117.1	0-100
